# Supplementary material for: Cations Modulated Assembly of Triol-Ligand Modified Cu-Centered Anderson-Evans Polyanions
Source: Molecules. 2022 May 4;27(9):2933. doi: 10.3390/molecules27092933 (PMC9101508; doi:10.3390/molecules27092933)
Supplement: Supplementary file 1 [file molecules-27-02933-s001.zip]

Archive with 1 entries (1 files):
- molecules-1707892-supplementary.pdf
